# Supplementary material for: Dapagliflozin Protects Methamphetamine-Induced Cardiomyopathy by Alleviating Mitochondrial Damage and Reducing Cardiac Function Decline in a Mouse Model
Source: Front Pharmacol. 2022 Jul 7;13:925276. doi: 10.3389/fphar.2022.925276 (PMC9301370; doi:10.3389/fphar.2022.925276)
Supplement: Supplementary file 1 [file DataSheet1.ZIP]

Archive with 16 entries (16 files):
- raw western blot/BAX .tif
- raw western blot/Bcl-2 .tif
- raw western blot/Caspase9 .tif
- raw western blot/c-Caspase3 .tif
- raw western blot/c-IAP1 .tif
- raw western blot/cyt-c .tif
- raw western blot/FIS1 .tif
- raw western blot/GAPDH  2.tif
- raw western blot/GAPDH  3.tif
- raw western blot/GAPDH  4.tif
- raw western blot/GAPDH  5.tif
- raw western blot/GAPDH 1.tif
- raw western blot/GAPDH 6.tif
- raw western blot/GAPDH 7.tif
- raw western blot/GAPDH 8.tif
- raw western blot/MFN2 .tif
